# Supplementary material for: Anti-Proliferative Activity of Ethylenediurea Derivatives with Alkyl and Oxygen-Containing Groups as Substituents
Source: Biomedicines. 2025 Jan 29;13(2):316. doi: 10.3390/biomedicines13020316 (PMC11852481; doi:10.3390/biomedicines13020316)
Supplement: Supplementary file 1 [file biomedicines-13-00316-s001.zip]

Archive with 1 entries (1 files):
- biomedicines-3410342-supplementary.pdf
